# Supplementary material for: Nitrification inhibitor chlorate and nitrogen substrates differentially affect comammox Nitrospira in a grassland soil
Source: Front Microbiol. 2024 May 14;15:1392090. doi: 10.3389/fmicb.2024.1392090 (PMC11130707; doi:10.3389/fmicb.2024.1392090)
Supplement: Supplementary file 1 [file Data_Sheet_1.xlsx]

## Sheet: S1
Soil property	Value	Soil property	Value
pH	6.0 pH units	Organic C	48.0 g kg−1
Exchangeable Ca+	6.30 cmolc kg−1	Total C	27.6 g kg−1
Exchangeable Mg2+	0.98 cmolc kg−1	Total N	2.50 g kg−1
Exchangeable K+	0.59 cmolc kg−1	Organic S	19.0 mg kg−1
Exchangeable Na+	0.29 cmolc kg−1	Olsen-P	41.0 mg kg−1
CEC	15.0 cmolc kg−1	Core depth	7.5 cm

## Sheet: S2
PCR profile				Reaction mix (14 ul)
Comammox amoA				Comammox amoA
95°C	120 s			SYBR (Takara)	7 ul
95°C	20 s	40x		Primer F (ComamoA_F)	0.56 ul
55°C	20 s			Primer R (ComamoA_R)	0.56 ul
82°C	15 s			H2O	3.88 ul
55°C	90 s			DNA	2 ul
99°C	15 s
AOB amoA				AOB amoA
94°C	120 s			SYBR (Takara)	7 ul
94°C	20 s	40x		Primer F (amoA 1F_mod)	0.45 ul
55°C	30 s			Primer R (amoA r i)	0.45 ul
72°C	30 s			H2O	4.1 ul
85°C	15 s			DNA	2 ul
72°C	180 s
99°C	15 s
AOA amoA				AOA amoA
94°C	120 s			SYBR (Takara)	7 ul
94°C	20 s	40x		Primer F (Arch_amoAF)	0.75 ul
55°C	20 s			Primer R (Arch_amoAR)	0.75 ul
72°C	30 s			H2O	3.5 ul
80°C	15 s			DNA	2 ul
72°C	180 s
99°C	15 s
Nitrospira nxrB				Nitrospira nxrB
94°C	120 s			SYBR (Takara)	7 ul
94°C	20 s	40x		Primer F (nxrB_169F)	0.75 ul
55°C	30 s			Primer R (nxrB_638R)	0.75 ul
72°C	30 s			H2O	3.5 ul
85°C	15 s			DNA	2 ul
72°C	180 s
99°C	15 s

## Sheet: S3
PCR profile				Reaction mix (50 ul)
Comammox amoA				Comammox amoA
				10x buffer	5 ul
94°C	75 s			MgSO4	3 ul
94°C	15 s	40x		dNTPs	1 ul
55°C	30 s			Primer F (ComamoA_F)	3 ul
68°C	30 s			Primer R (ComamoA_R)	3 ul
68°C	300 s			Platinum Taq	0.6 ul
				H2O	24.4 ul
				DNA	10 ul
